# Supplementary material for: Mechanisms of Viral Degradation of Cellular Signal Transducer and Activator of Transcription 2
Source: Int J Mol Sci. 2022 Jan 1;23(1):489. doi: 10.3390/ijms23010489 (PMC8745392; doi:10.3390/ijms23010489)
Supplement: Supplementary file 1 [file ijms-23-00489-s001.zip]

Archive with 1 entries (1 files):
- ijms-1480721-supplementary.pdf
